# Supplementary material for: Regional Brain Analysis of Modified Amino Acids and Dipeptides during the Sleep/Wake Cycle
Source: Metabolites. 2021 Dec 27;12(1):21. doi: 10.3390/metabo12010021 (PMC8780251; doi:10.3390/metabo12010021)
Supplement: Supplementary file 1 [file metabolites-12-00021-s001.zip]

Archive with 1 entries (1 files):
- metabolites-1521903-supplementary.pdf
